# Supplementary material for: Cortisol Directly Stimulates Spermatogonial Differentiation, Meiosis, and Spermiogenesis in Zebrafish (Danio rerio) Testicular Explants
Source: Biomolecules. 2020 Mar 10;10(3):429. doi: 10.3390/biom10030429 (PMC7175196; doi:10.3390/biom10030429)
Supplement: Supplementary file 1 [file biomolecules-10-00429-s001.zip › Table S1.xlsx]

## Sheet: Table1
Table 1.1. Sequences of GRE used as a reference to prospected in promoter regions of the anlyzed genes.
Reference	Sequence
GRE_TATa	TGTACAGGATGTTCT
GRE_TATb	AGAACAAACAAGTCC
GRE_TOa	CTTTCATGATGTCCT
GRE_TOb	TGCACAGCGAGTTCT
GRE_hMT IIA	GGTACACTGTGTCCT
GRE_MSVa	TGTTCCATCTGTTCT
GRE_MSVb	GGGACCATCTGTTCT
GRE_hGH	GGCACAATGTGTTCT
GRE_MMTVa	GTTACAAACTGTTCT
GRE_MMTVb	GGTATCAAATGTTCT
GRE_seabass	TGTACACACTGTGAT
GRE_5	GGGTGAGCTTGTTCT
GRE_1	CGAGTAACGTGTTCT
GRE_2	TTGCCTGCATGTTCT
GRE_3	TTCACCAAGTGTGCT
GRE_4	CACCTCCTGTGTTCT
GRE_6	GCACCCACGAGCTCA
GRE_7	AATATCCTGTGGTCT
GRE_cons	GGTACAGCTTGTTCT
Sequences of the GRE of the tryptophan oxygenase gene, TO; the human metallothionein gene, hMT IIA; the murine sarcoma virus, MSV; the human growth hormone gene, hGH; the mouse mammary tumor virus, MMTV; the tyrosine aminotransferase gene, TAT; the rat b2AR gene, _1 to 7; and consensus GRE sequences, GRE_cons (Danesch et al., 1987; Cornett et al., 1998).
Table 1.2. Predicted GRE sequences of promoter region of gene sycp3l.
Reference	Name	Predicted sequence	Position	Position related +1	identity cons;seabass/total
GRE_hHG	GRE_Dre1	GGCACACTTGATAGT	32	-2360	8;7/15
GRE_2	GRE_Dre2	CTGGCAACCTGTGCT	65	-2327	8;8/15
GRE_TATb	GRE_Dre3	AGAACAGCCTGCTTC	534	-1858	9;8/15
GRE_MMTVb	GRE_Dre4	GGTATCCAGTTTTAC	671	-1721	7;8/15
GRE_hMT_IIA	GRE_Dre5	GGTACATGCCATCCC	887	-1505	8;7/15
GRE_hMT_IIA	GRE_Dre6	GGTACAGAAAATCTG	1329	-1063	8;7/15
GRE_Tob	GRE_Dre7	TGCACAGGTTTTGTT	1349	-1043	9;9;15
GRE_seabass	GRE_Dre8	TGTACATTGGCATAT	1375	-1017	7;8/15
GRE_3	GRE_Dre9	CTAATCATTTGTGCT	2028	-360	8;6/15
GRE_7	GRE_Dre10	AATATCGTCTGTTCA	2213	-179	8;6/15
Reference: is the sequence used as reference to propected de GRE, Name: is the nomenclature for predicted GRE in Danio rerio, Predicted sequence: is the predicted sequence in Danio rerio, Position: is the position in the chromossome, Position related +1: is the position related the start codon (+1) and identity cons;seabass/total: is the number of identical nucleotide compare to GRE conseusus; GR…
Table 1.3. Predicted GRE sequences of promoter region of gene shippo1.
Reference	Name	Predicted sequence	Position	Position related +1	identity cons;seabass/total
GRE_Tob	GRE_Dre11	TGCACATATGATAAT	900	-2519	7;9/15
GRE_seabass	GRE_Dre12	TGTACATATTTTATT	1301	-2118	9;10/15
GRE_7	GRE_Dre13	AGGTGTGTTTGGTCT	2109	-1310	8;4/15
GRE_TATa	GRE_Dre14	TGTACAGTGTAACGT	3260	-159	8;8/15
GRE_TATb	GRE_Dre15	AGAACAAACCATTTT	11540	8121	7;8/15
Reference: is the sequence used as reference to propected de GRE, Name: is the nomenclature for predicted GRE in Danio rerio, Predicted sequence: is the predicted sequence in Danio rerio, Position: is the position in the chromossome, Position related +1: is the position related the start codon (+1) and identity cons;seabass/total: is the number of identical nucleotide compare to GRE conseusus; GR…
Table 1.4. Predicted GRE sequences of promoter region of gene ar.
Reference	Name	Predicted sequence	Position	Position related +1	identity cons;seabass/total
GRE_TATa	GRE_Dre16	TAAATGGGCTGTTCT	116	-2247	8;7/15
GRE_seabass	GRE_Dre17	ATGATGAAATGTGAT	304	-2059	5;8/15
GRE_hGH	GRE_Dre18	GGCACACTCGCTGCG	561	-1802	7;8/15
GRE_Tob	GRE_Dre19	TGTGCATTTAGTGTG	1448	-915	7;8/15
GRE_Tob	GRE_Dre20	TGTGCACTCTCTCGT	1532	-831	7;10/15
GRE_7	GRE_Dre21	GTTATAAATTGGTCT	122266	119903	10;7/15
GRE_Tob	GRE_Dre22	TGCACAGCTGTTTTA	123180	120817	9;6/15
Reference: is the sequence used as reference to propected de GRE, Name: is the nomenclature for predicted GRE in Danio rerio, Predicted sequence: is the predicted sequence in Danio rerio, Position: is the position in the chromossome, Position related +1: is the position related the start codon (+1) and identity cons;seabass/total: is the number of identical nucleotide compare to GRE conseusus; GR…
Table 1.5. Predicted GRE sequences of promoter region of gene hsd11b2 .
Reference	Name	Predicted sequence	Position	Position related +1	identity cons;seabass/total
GRE_5	GRE_Dre23	ATGGTAACATGTTCT	555	-1681	8;5/15
GRE_TATa	GRE_Dre24	TGTACAGAGAAGGCT	632	-1604	8;10/15
GRE_Tob	GRE_Dre25	TGCACAAAGAGCAAA	1786	-450	5;8/15
GRE_hMT_IIA	GRE_Dre26	GGTACAAGAAGTGTT	1859	-377	9;9/15
GRE_seabass	GRE_Dre27	ATTTGTAAGTGTGAT	2071	-165	5;8/15
Reference: is the sequence used as reference to propected de GRE, Name: is the nomenclature for predicted GRE in Danio rerio, Predicted sequence: is the predicted sequence in Danio rerio, Position: is the position in the chromossome, Position related +1: is the position related the start codon (+1) and identity cons;seabass/total: is the number of identical nucleotide compare to GRE conseusus; GR…
Table 1.6. Predicted GRE sequences of promoter region of gene star .
Reference	Name	Predicted sequence	Position	Position related +1	identity cons;seabass/total
GRE_4	GRE_Dre28	TCTAAAACGTGTTCT	72	-1976	0;8/15
GRE_Tob	GRE_Dre29	AATACCACAAGTTCT	1201	-847	9;6/15
GRE_cons	GRE_Dre30	GGTACATTTTTTATT	1694	-354	10;8/15
GRE_3	GRE_Dre31	TTTACTCAGTGTGCT	1989	-59	8;11/15
GRE_TATa	GRE_Dre32	CAAAAATGCTGTTCT	7573	5525	8;7/15
Reference: is the sequence used as reference to propected de GRE, Name: is the nomenclature for predicted GRE in Danio rerio, Predicted sequence: is the predicted sequence in Danio rerio, Position: is the position in the chromossome, Position related +1: is the position related the start codon (+1) and identity cons;seabass/total: is the number of identical nucleotide compare to GRE conseusus; GR…
Table 1.7. Predicted GRE sequences of promoter region of gene cyp17a1.
Reference	Name	Predicted sequence	Position	Position related +1	identity cons;seabass/total
GRE_TATa	GRE_Dre33	GAGTTTGCATGTTCT	1210	-1439	9;4/15
GRE_TATa	GRE_Dre34	TGTACACGGCACCTT	1811	-838	6;8/15
GRE_seabass	GRE_Dre35	TGTACACAGCAACTT	1862	-788	6;9/15
GRE_TATa	GRE_Dre36	TGTACATACAATTGA	1902	-747	7;9/15
GRE_seabass	GRE_Dre37	TGTACACTGGAAGCT	2007	-642	7;9/15
GRE_Tob	GRE_Dre38	GTAAATGCAAGTTCT	12163	9514	9;4/15
Reference: is the sequence used as reference to propected de GRE, Name: is the nomenclature for predicted GRE in Danio rerio, Predicted sequence: is the predicted sequence in Danio rerio, Position: is the position in the chromossome, Position related +1: is the position related the start codon (+1) and identity cons;seabass/total: is the number of identical nucleotide compare to GRE conseusus; GR…
Table 1.8. Predicted GRE sequences of promoter region of gene gr.
Reference	Name	Predicted sequence	Position	Position related +1	identity cons;seabass/total
GRE_Tob	GRE_Dre39	TATTTATTTAGTTCT	442	-3608	8;6/15
GRE_seabass	GRE_Dre40	AGGAGGCTGTGTGAT	1903	-2147	6;9/15
GRE_Toa	GRE_Dre41	CTTTCATGTTGTTGC	2275	-1775	8;6/15
GRE_Toa	GRE_Dre42	CTTTCAATTTGTACA	56314	52264	8;9/15
GRE_cons	GRE_Dre43	GGTACAGATTTAGCG	56515	52465	10;7/15
GRE_TATa	GRE_Dre44	CTAATAAAATGTTCT	56654	52604	8;7/15
GRE_TATa	GRE_Dre45	TGGAAAAGCTGTTCT	56725	52675	9;9;15
GRE_seabass	GRE_Dre46	GTCATTAAGTGTGAT	57762	53712	6;8/15
GRE_TATb	GRE_Dre47	AGAACAATTTTATAT	57838	53788	8;6/15
Reference: is the sequence used as reference to propected de GRE, Name: is the nomenclature for predicted GRE in Danio rerio, Predicted sequence: is the predicted sequence in Danio rerio, Position: is the position in the chromossome, Position related +1: is the position related the start codon (+1) and identity cons;seabass/total: is the number of identical nucleotide compare to GRE conseusus; GR…
